# Supplementary material for: Antibiotic Resistance Patterns of Pseudomonas spp. Isolated from the River Danube
Source: Front Microbiol. 2016 May 3;7:586. doi: 10.3389/fmicb.2016.00586 (PMC4853796; doi:10.3389/fmicb.2016.00586)
Supplement: Supplementary Table S1 — Table of all Pseudomonas spp. isolates with resistance pattern. (TZP), Piperacilin/tazobactam; (CAZ), ceftazidime; (FEP), cefepime; (MEM), meropenem; (IPM), imipenem; (AN), amikacin; (GM), gentamicin; (NN), tobramycin; (CIP), ciprofloxacin; (LEV), levofloxacin; and (SXT), sulfamethoxazole/trimethoprim. [file Table1.XLSX]

## Sheet: Tabelle1
Isolats	Species	TZP	CAZ	FEP	IPM	MEM	AN	GM	NN	CIP	LEV
JDS03PS001	Pseudomonas stutzeri	S	S	S	S	S	S	S	S	S	S
JDS03PS002	Pseudomonas putida	S	S	S	S	R	S	S	S	S	S
JDS03PS003	Pseudomonas oleovorans	S	S	S	S	S	S	S	S	S	S
JDS03PS004	Pseudomonas stutzeri	S	S	R	S	S	S	S	S	S	S
JDS03PS005	Pseudomonas mendocina	S	S	S	S	S	S	S	S	S	S
JDS03PS006	Pseudomonas fluorescens	S	R	S	S	R	S	S	S	S	S
JDS03PS007	Pseudomonas fluorescens	S	R	S	S	R	S	S	S	R	S
JDS03PS008	Pseudomonas stutzeri	S	S	S	S	S	S	S	S	R	S
JDS03PS009	Pseudomonas fluorescens	S	S	S	S	R	S	S	S	R	S
JDS03PS010	Pseudomonas fluorescens	S	R	S	S	R	S	S	S	S	S
JDS03PS011	Pseudomonas fluorescens	S	R	S	S	R	S	S	S	S	S
JDS03PS012	Pseudomonas fluorescens	S	R	S	S	S	S	S	S	S	S
JDS03PS013	Pseudomonas fluorescens	S	S	S	S	S	S	S	S	S	S
JDS03PS014	Pseudomonas fluorescens	S	S	S	S	S	S	S	S	S	S
JDS03PS015	Pseudomonas fluorescens	S	S	S	S	R	S	S	S	S	S
JDS03PS016	Pseudomonas fluorescens	R	R	S	S	R	S	R	S	R	S
JDS03PS017	Pseudomonas putida	S	S	S	S	S	S	S	S	R	S
JDS03PS018	Pseudomonas fluorescens	S	S	S	S	S	S	S	S	S	S
JDS03PS019	Pseudomonas putida	R	S	S	S	R	S	S	S	R	S
JDS03PS020	Pseudomonas fluorescens	S	R	S	S	R	S	S	S	R	S
JDS03PS021	Pseudomonas putida	S	S	S	S	R	S	S	S	S	S
JDS03PS022	Pseudomonas putida	R	S	S	S	R	S	S	S	S	S
JDS03PS023	Pseudomonas putida	S	S	S	S	S	S	S	S	S	S
JDS03PS024	Pseudomonas fluorescens	S	S	S	S	R	S	S	S	S	S
JDS03PS025	Pseudomonas stutzeri	S	R	S	S	S	S	S	S	R	S
JDS03PS026	Pseudomonas putida	S	S	S	S	R	S	S	S	S	S
JDS03PS027	Pseudomonas stutzeri	S	S	S	S	S	S	S	S	S	S
JDS03PS028	Pseudomonas stutzeri	S	S	S	S	S	S	S	S	S	S
JDS03PS029	Pseudomonas fluorescens	S	R	S	S	R	S	S	S	S	S
JDS03PS030	Pseudomonas fluorescens	S	S	S	S	S	S	S	S	S	S
JDS03PS031	Pseudomonas fluorescens	S	S	S	S	S	S	S	S	S	S
JDS03PS032	Pseudomonas fluorescens	S	R	S	S	S	S	S	S	R	R
JDS03PS033	Pseudomonas oleovorans	S	S	S	S	S	S	S	S	S	S
JDS03PS034	Pseudomonas mendocina	S	S	S	S	S	S	S	S	S	S
JDS03PS035	Pseudomonas fluorescens	S	S	S	S	S	S	S	S	S	S
JDS10PS001	Pseudomonas putida	S	S	S	S	S	S	S	S	S	S
JDS10PS002	Pseudomonas fluorescens	S	S	S	R	R	S	S	S	S	S
JDS10PS003	Pseudomonas putida	S	S	S	S	R	S	S	S	S	S
JDS10PS004	Pseudomonas fluorescens	S	S	S	S	S	S	S	S	S	S
JDS10PS005	Pseudomonas fluorescens	S	S	S	S	S	S	S	S	S	S
JDS10PS006	Pseudomonas putida	S	S	S	S	R	S	S	S	R	S
JDS10PS007	Pseudomonas putida	S	S	S	S	R	S	S	S	S	S
JDS10PS008	Pseudomonas putida	S	S	S	S	S	S	S	S	S	S
JDS10PS009	Pseudomonas putida	S	S	S	S	S	S	S	S	S	S
JDS10PS010	Pseudomonas putida	S	S	S	S	S	S	S	S	S	S
JDS10PS011	Pseudomonas putida	S	S	S	S	R	S	S	S	S	S
JDS10PS012	Pseudomonas putida	S	S	S	S	R	S	S	S	S	S
JDS10PS013	Pseudomonas putida	S	S	S	S	S	S	S	S	S	S
JDS10PS014	Pseudomonas fluorescens	S	S	S	S	R	S	S	S	S	S
JDS10PS015	Pseudomonas fluorescens	S	S	S	S	R	S	S	S	S	S
JDS10PS016	Pseudomonas putida	R	S	S	S	R	S	S	S	S	S
JDS10PS017	Pseudomonas putida	S	S	S	S	R	S	S	S	S	S
JDS10PS018	Pseudomonas fluorescens	S	S	S	S	S	S	S	S	S	S
JDS10PS019	Pseudomonas putida	S	S	S	S	S	S	S	S	S	S
JDS10PS020	Pseudomonas putida	S	S	S	S	S	S	S	S	S	S
JDS10PS021	Pseudomonas fluorescens	S	S	S	S	S	S	S	S	S	S
JDS10PS022	Pseudomonas putida	S	S	S	S	R	S	S	S	S	S
JDS10PS023	Pseudomonas putida	S	S	S	S	S	S	S	S	S	S
JDS10PS024	Pseudomonas fluorescens	S	S	S	S	S	S	S	S	S	S
JDS10PS025	Pseudomonas putida	S	S	S	S	R	S	S	S	S	S
JDS10PS026	Pseudomonas fluorescens	S	R	S	S	S	S	S	S	S	S
JDS10PS027	Pseudomonas fluorescens	R	R	S	S	S	S	S	S	S	S
JDS10PS028	Pseudomonas putida	S	S	S	S	R	S	S	S	S	S
JDS10PS029	Pseudomonas fluorescens	S	S	S	S	S	S	S	S	S	S
JDS10PS030	Pseudomonas fluorescens	S	S	S	S	R	S	S	S	S	S
JDS10PS031	Pseudomonas fluorescens	S	S	S	R	R	S	S	S	S	S
JDS10PS032	Pseudomonas putida	S	S	S	S	S	S	S	S	S	S
JDS10PS033	Pseudomonas fluorescens	S	S	S	S	R	S	S	S	S	S
JDS22PS001	Pseudomonas putida	S	S	S	S	R	S	S	S	S	S
JDS22PS002	Pseudomonas putida	S	S	S	S	S	S	S	S	S	S
JDS22PS003	Pseudomonas putida	S	S	S	S	S	S	S	S	S	S
JDS22PS004	Pseudomonas putida	R	S	S	S	R	S	S	S	S	S
JDS22PS005	Pseudomonas fluorescens	S	R	S	S	R	S	S	S	S	S
JDS22PS006	Pseudomonas fluorescens	S	S	S	S	R	S	S	S	S	S
JDS22PS007	Pseudomonas fluorescens	S	S	S	S	R	S	S	S	S	S
JDS22PS008	Pseudomonas putida	R	S	S	S	S	S	S	S	S	S
JDS22PS009	Pseudomonas putida	R	S	S	S	R	S	S	S	S	S
JDS22PS010	Pseudomonas fluorescens	S	R	S	S	R	S	S	S	S	S
JDS22PS011	Pseudomonas fluorescens	S	S	S	S	R	S	S	S	S	S
JDS22PS012	Pseudomonas fluorescens	S	S	S	S	S	S	S	S	S	S
JDS22PS013	Pseudomonas putida	S	S	S	S	S	S	S	S	S	S
JDS22PS014	Pseudomonas putida	S	S	S	S	S	R	S	S	R	S
JDS22PS015	Pseudomonas putida	S	S	S	S	S	S	S	S	S	S
JDS22PS016	Pseudomonas putida	R	R	S	S	R	S	S	S	S	S
JDS22PS017	Pseudomonas putida	R	S	S	S	R	S	S	S	S	S
JDS22PS018	Pseudomonas fluorescens	S	R	S	R	R	S	S	S	S	S
JDS22PS019	Pseudomonas putida	R	S	S	S	R	S	S	S	S	S
JDS22PS020	Pseudomonas putida	S	S	S	S	R	S	S	S	S	S
JDS22PS021	Pseudomonas putida	R	S	S	S	R	S	S	S	S	S
JDS22PS022	Pseudomonas putida	S	S	S	S	R	S	S	S	S	S
JDS22PS023	Pseudomonas putida	S	S	S	S	S	S	S	S	S	S
JDS22PS024	Pseudomonas putida	S	S	S	S	R	S	S	S	S	S
JDS22PS025	Pseudomonas putida	R	S	S	S	R	S	S	S	S	S
JDS22PS026	Pseudomonas putida	S	R	S	S	R	S	S	S	S	S
JDS22PS027	Pseudomonas putida	S	S	S	S	S	S	S	S	S	S
JDS22PS028	Pseudomonas putida	S	S	S	S	S	S	S	S	S	S
JDS22PS029	Pseudomonas putida	S	S	S	S	R	S	S	S	S	S
JDS22PS030	Pseudomonas putida	R	S	S	S	R	S	S	S	S	S
JDS22PS031	Pseudomonas putida	S	S	S	R	R	S	S	S	S	S
JDS22PS032	Pseudomonas putida	R	S	S	R	R	S	S	S	S	S
JDS22PS033	Pseudomonas putida	R	S	S	S	R	S	S	S	S	S
JDS22PS034	Pseudomonas putida	S	S	S	R	R	S	S	S	S	S
JDS22PS035	Pseudomonas putida	R	S	S	R	R	S	S	S	S	S
JDS22PS036	Pseudomonas putida	S	S	S	R	R	S	S	S	S	S
JDS22PS037	Pseudomonas putida	S	S	S	S	S	S	S	S	S	S
JDS22PS038	Pseudomonas putida	R	S	S	S	R	S	S	S	S	S
JDS22PS039	Pseudomonas putida	S	S	S	S	S	S	S	S	S	S
JDS22PS040	Pseudomonas putida	S	S	S	S	R	S	S	S	S	S
JDS22PS041	Pseudomonas putida	S	S	S	S	R	S	S	S	S	S
JDS22PS042	Pseudomonas putida	S	S	S	S	S	S	S	S	S	S
JDS22PS043	Pseudomonas putida	R	S	S	S	R	S	S	S	R	S
JDS22PS044	Pseudomonas putida	S	S	S	S	R	S	S	S	S	S
JDS22PS045	Pseudomonas putida	S	S	S	S	S	S	S	S	S	S
JDS22PS046	Pseudomonas putida	R	S	S	S	R	S	S	S	S	S
JDS28PS001	Pseudomonas putida	S	S	S	S	S	S	S	S	S	S
JDS28PS002	Pseudomonas putida	S	S	S	S	S	S	S	S	S	S
JDS28PS003	Pseudomonas putida	S	S	S	S	S	S	S	S	S	S
JDS28PS004	Pseudomonas putida	S	S	S	S	S	S	S	S	S	S
JDS28PS005	Pseudomonas putida	S	S	S	S	S	S	S	S	S	S
JDS28PS006	Pseudomonas putida	S	S	S	S	S	S	S	S	S	S
JDS28PS007	Pseudomonas putida	S	S	S	S	S	S	S	S	S	S
JDS28PS008	Pseudomonas fluorescens	S	S	S	S	S	S	S	S	S	S
JDS28PS009	Pseudomonas putida	S	S	S	S	R	S	S	S	S	S
JDS28PS010	Pseudomonas putida	S	S	S	S	S	S	S	S	S	S
JDS28PS011	Pseudomonas putida	S	S	S	S	S	S	S	S	R	R
JDS28PS012	Pseudomonas fluorescens	S	S	S	S	S	S	S	S	S	S
JDS28PS013	Pseudomonas putida	S	S	S	S	S	S	S	S	S	S
JDS28PS014	Pseudomonas fluorescens	S	S	S	S	R	S	S	S	S	S
JDS28PS015	Pseudomonas putida	S	S	S	S	S	S	S	S	S	S
JDS28PS016	Pseudomonas putida	S	S	S	S	S	S	S	S	S	S
JDS28PS017	Pseudomonas putida	S	S	S	S	S	S	S	S	S	S
JDS28PS018	Pseudomonas putida	S	S	S	S	R	S	S	S	S	S
JDS28PS019	Pseudomonas putida	S	S	S	S	S	S	S	S	S	S
JDS28PS020	Pseudomonas fluorescens	S	S	S	S	S	S	S	S	S	S
JDS28PS021	Pseudomonas putida	S	S	S	S	S	S	S	S	S	S
JDS28PS022	Pseudomonas putida	S	S	S	S	S	S	S	S	S	S
JDS28PS023	Pseudomonas fluorescens	S	S	S	S	S	S	S	S	S	S
JDS28PS024	Pseudomonas fluorescens	S	S	S	S	S	S	S	S	S	S
JDS28PS025	Pseudomonas putida	S	S	S	S	S	S	S	S	S	S
JDS28PS026	Pseudomonas putida	S	S	S	S	S	S	S	S	S	S
JDS28PS027	Pseudomonas fluorescens	S	S	S	S	S	S	S	S	S	S
JDS28PS029	Pseudomonas putida	S	S	S	S	S	S	S	S	S	S
JDS28PS030	Pseudomonas putida	S	S	S	S	S	S	S	S	S	S
JDS28PS031	Pseudomonas putida	S	S	S	S	S	S	S	S	S	S
JDS28PS032	Pseudomonas viridiflava	S	S	S	S	S	S	S	S	S	S
JDS28PS033	Pseudomonas putida	S	S	S	S	S	S	S	S	S	S
JDS28PS034	Pseudomonas putida	S	S	S	S	S	S	S	S	S	S
JDS28PS035	Pseudomonas putida	S	S	S	S	S	S	S	S	S	S
JDS28PS036	Pseudomonas putida	S	S	S	S	S	S	S	S	S	S
JDS28PS037	Pseudomonas putida	S	S	S	S	S	S	S	S	S	S
JDS28PS038	Pseudomonas putida	S	S	S	S	S	S	S	S	S	S
JDS28PS039	Pseudomonas putida	S	S	S	S	S	S	S	S	S	S
JDS28PS040	Pseudomonas putida	S	S	S	S	S	S	S	S	S	S
JDS28PS041	Pseudomonas putida	S	S	S	S	S	S	S	S	S	S
JDS28PS042	Pseudomonas putida	S	S	S	S	S	S	S	S	S	S
JDS28PS043	Pseudomonas putida	S	S	S	S	S	S	S	S	S	S
JDS28PS044	Pseudomonas putida	S	S	S	S	R	S	S	S	S	S
JDS28PS045	Pseudomonas putida	S	S	S	S	S	S	S	S	S	S
JDS28PS046	Pseudomonas fluorescens	S	S	S	S	S	S	S	S	S	S
JDS28PS047	Pseudomonas fluorescens	S	S	S	S	S	S	S	S	S	S
JDS28PS048	Pseudomonas putida	R	S	S	S	R	S	S	S	S	S
JDS28PS049	Pseudomonas putida	S	S	S	S	R	S	S	S	S	S
JDS28PS050	Pseudomonas putida	R	S	S	S	S	S	S	S	S	S
JDS28PS051	Pseudomonas putida	S	S	S	S	S	S	S	S	S	S
JDS28PS052	Pseudomonas fluorescens	S	R	S	S	R	S	S	S	S	S
JDS28PS053	Pseudomonas chlororaphis	S	S	R	S	S	S	S	S	S	S
JDS28PS054	Pseudomonas putida	S	S	S	S	S	S	S	S	S	S
JDS28PS055	Pseudomonas fluorescens	S	S	S	S	S	S	S	S	S	S
JDS28PS056	Pseudomonas fluorescens	S	S	S	S	S	S	S	S	S	S
JDS28PS057	Pseudomonas fluorescens	S	S	S	S	S	S	S	S	S	S
JDS28PS058	Pseudomonas putida	S	S	S	S	S	S	S	S	S	S
JDS28PS059	Pseudomonas putida	R	S	S	S	S	S	S	S	S	S
JDS28PS060	Pseudomonas fluorescens	S	S	S	S	S	S	S	S	S	S
JDS28PS061	Pseudomonas putida	R	S	S	S	S	S	S	S	S	S
JDS28PS062	Pseudomonas putida	S	S	S	S	R	S	S	S	S	S
JDS28PS063	Pseudomonas putida	S	S	S	S	S	S	S	S	S	S
JDS28PS064	Pseudomonas fluorescens	S	S	S	S	R	S	S	S	S	S
JDS28PS065	Pseudomonas putida	S	S	S	S	R	S	S	S	S	S
JDS28PS066	Pseudomonas fluorescens	S	S	S	S	S	S	S	S	S	S
JDS28PS067	Pseudomonas putida	S	S	S	S	R	S	S	S	S	S
JDS28PS068	Pseudomonas putida	S	S	S	S	R	S	S	S	S	S
JDS28PS069	Pseudomonas putida	S	S	S	S	S	S	S	S	S	S
JDS28PS070	Pseudomonas putida	S	S	S	S	R	S	S	S	S	S
JDS28PS071	Pseudomonas putida	R	S	S	S	R	S	S	S	S	S
JDS28PS072	Pseudomonas putida	R	S	S	S	R	S	S	S	S	S
JDS28PS073	Pseudomonas putida	R	S	S	S	S	S	S	S	S	S
JDS28PS074	Pseudomonas putida	S	S	S	S	R	S	S	S	S	S
JDS28PS075	Pseudomonas fluorescens	S	R	S	S	R	S	S	S	S	S
JDS28PS076	Pseudomonas putida	S	S	S	S	R	S	S	S	S	S
JDS28PS077	Pseudomonas putida	S	S	S	S	S	S	S	S	S	S
JDS28PS078	Pseudomonas putida	S	S	S	S	R	S	S	S	S	S
JDS28PS079	Pseudomonas putida	S	S	S	S	S	S	S	S	S	S
JDS28PS080	Pseudomonas putida	S	S	S	S	S	S	S	S	S	S
JDS28PS081	Pseudomonas fluorescens	S	S	S	S	R	S	S	S	S	S
JDS28PS082	Pseudomonas fluorescens	S	S	S	R	R	S	S	S	S	S
JDS28PS083	Pseudomonas fluorescens	S	R	R	R	R	S	S	S	S	S
JDS28PS084	Pseudomonas fluorescens	S	S	S	S	S	S	S	S	S	S
JDS28PS085	Pseudomonas fluorescens	S	S	S	S	S	S	S	S	S	S
JDS28PS086	Pseudomonas putida	R	S	S	S	S	S	S	S	S	S
JDS28PS087	Pseudomonas putida	R	S	S	S	S	S	S	S	S	S
JDS28PS088	Pseudomonas putida	S	S	S	S	R	S	S	S	S	S
JDS28PS089	Pseudomonas putida	S	S	S	S	R	S	S	S	S	S
JDS28PS090	Pseudomonas putida	R	S	S	S	S	S	S	S	S	S
JDS28PS091	Pseudomonas putida	S	S	S	S	S	S	S	S	S	S
JDS28PS092	Pseudomonas putida	S	S	S	S	R	S	S	S	S	S
JDS28PS093	Pseudomonas aeruginosa	S	S	S	S	S	S	S	S	S	S
JDS28PS094	Pseudomonas putida	S	S	S	S	S	S	S	S	S	S
JDS28PS095	Pseudomonas putida	R	S	S	S	R	S	S	S	S	S
JDS28PS096	Pseudomonas putida	R	S	S	S	R	S	S	S	S	S
JDS28PS097	Pseudomonas fluorescens	S	S	S	S	S	S	S	S	S	S
JDS28PS098	Pseudomonas fluorescens	S	S	S	S	S	S	S	S	S	S
JDS28PS099	Pseudomonas putida	R	S	S	S	R	S	S	S	S	S
JDS28PS100	Pseudomonas putida	R	S	S	S	S	S	S	S	S	S
JDS28PS101	Pseudomonas fluorescens	S	S	S	S	S	S	S	S	S	S
JDS28PS102	Pseudomonas fluorescens	S	S	S	S	S	S	S	S	S	S
JDS28PS103	Pseudomonas putida	S	S	S	S	R	S	S	S	S	S
JDS28PS104	Pseudomonas fluorescens	S	S	S	S	S	S	S	S	S	S
JDS28PS105	Pseudomonas fluorescens	S	S	S	S	S	S	S	S	S	S
JDS28PS106	Pseudomonas fluorescens	S	S	S	S	S	S	S	S	S	S
JDS28PS107	Pseudomonas fluorescens	S	S	S	S	R	S	S	S	S	S
JDS28PS108	Pseudomonas putida	R	S	S	S	R	S	S	S	S	S
JDS28PS109	Pseudomonas putida	R	S	S	S	S	S	S	S	S	S
JDS28PS110	Pseudomonas putida	R	S	S	S	S	S	S	S	S	S
JDS28PS111	Pseudomonas putida	S	S	S	S	S	S	S	S	S	S
JDS28PS112	Pseudomonas putida	S	S	S	S	R	S	S	S	S	S
JDS28PS113	Pseudomonas fluorescens	S	R	S	R	R	S	S	S	S	S
JDS28PS114	Pseudomonas aeruginosa	S	S	S	S	S	S	S	S	S	S
JDS28PS115	Pseudomonas putida	R	S	S	S	R	S	S	S	R	R
JDS28PS116	Pseudomonas putida	S	S	S	S	S	S	S	S	S	S
JDS28PS117	Pseudomonas putida	R	S	S	S	R	S	S	S	S	R
JDS28PS118	Pseudomonas mendocina	S	S	S	S	S	S	S	S	S	S
JDS36PS001	Pseudomonas putida	S	S	S	S	R	S	S	S	S	S
JDS36PS002	Pseudomonas putida	S	S	S	S	S	S	S	S	S	S
JDS36PS003	Pseudomonas putida	S	S	S	S	S	S	S	S	S	S
JDS36PS004	Pseudomonas putida	S	S	S	S	S	S	S	S	S	S
JDS36PS005	Pseudomonas putida	S	S	S	S	S	S	S	S	S	S
JDS36PS006	Pseudomonas putida	S	S	S	S	S	S	S	S	S	S
JDS36PS007	Pseudomonas putida	S	S	S	S	S	S	S	S	S	S
JDS36PS008	Pseudomonas putida	S	S	S	S	S	S	S	S	S	S
JDS36PS009	Pseudomonas putida	S	S	S	S	S	S	S	S	S	S
JDS36PS010	Pseudomonas putida	S	S	S	S	S	S	S	S	S	S
JDS36PS011	Pseudomonas putida	S	S	S	S	S	S	S	S	S	S
JDS36PS012	Pseudomonas putida	S	S	S	S	S	S	S	S	S	S
JDS36PS013	Pseudomonas putida	S	S	S	S	S	S	S	S	S	S
JDS36PS014	Pseudomonas putida	R	S	S	S	R	S	S	S	S	S
JDS36PS015	Pseudomonas putida	S	S	S	S	S	S	S	S	S	S
JDS36PS016	Pseudomonas fluorescens	S	S	S	S	R	S	S	S	S	S
JDS36PS017	Pseudomonas putida	S	S	S	S	R	S	S	S	S	S
JDS36PS018	Pseudomonas putida	S	S	S	S	S	S	S	S	R	R
JDS36PS019	Pseudomonas putida	S	S	S	S	S	S	S	S	S	S
JDS36PS020	Pseudomonas putida	S	S	S	S	S	S	S	S	S	S
JDS36PS021	Pseudomonas putida	S	S	S	S	S	S	S	S	S	S
JDS36PS022	Pseudomonas putida	S	S	S	S	S	S	S	S	S	S
JDS36PS023	Pseudomonas putida	S	S	S	S	S	S	S	S	S	S
JDS36PS024	Pseudomonas putida	S	S	S	S	S	S	S	S	S	S
JDS36PS025	Pseudomonas putida	S	S	S	S	S	S	S	S	S	S
JDS36PS026	Pseudomonas putida	S	S	S	S	S	S	S	S	S	S
JDS36PS027	Pseudomonas putida	S	S	S	S	S	S	S	S	S	S
JDS36PS028	Pseudomonas putida	S	S	S	S	S	S	S	S	S	S
JDS36PS029	Pseudomonas putida	S	S	S	S	S	S	S	S	S	S
JDS36PS030	Pseudomonas putida	R	S	S	S	R	S	S	S	S	S
JDS36PS031	Pseudomonas putida	S	S	S	S	S	S	S	S	S	S
JDS36PS032	Pseudomonas putida	S	S	S	S	S	S	S	S	S	S
JDS36PS033	Pseudomonas putida	S	S	S	S	S	S	S	S	S	S
JDS36PS034	Pseudomonas putida	S	S	S	S	S	S	S	S	S	S
JDS36PS035	Pseudomonas putida	S	S	S	S	S	S	S	S	S	S
JDS36PS036	Pseudomonas putida	R	S	S	S	S	R	R	R	S	S
JDS36PS037	Pseudomonas putida	S	S	S	S	S	S	S	S	S	S
JDS36PS038	Pseudomonas fluorescens	S	S	S	S	S	S	S	S	S	S
JDS36PS039	Pseudomonas putida	S	S	S	S	S	S	S	S	S	S
JDS36PS040	Pseudomonas mendocina	S	S	S	S	S	S	S	S	S	S
JDS36PS041	Pseudomonas putida	S	S	S	S	S	S	S	S	S	S
JDS36PS042	Pseudomonas putida	S	S	S	S	S	S	S	S	S	S
JDS36PS043	Pseudomonas putida	S	S	S	S	S	S	S	S	S	S
JDS36PS044	Pseudomonas putida	S	S	S	S	S	S	S	S	S	S
JDS36PS045	Pseudomonas fluorescens	S	S	S	S	S	S	S	S	S	S
JDS36PS046	Pseudomonas putida	S	S	S	S	S	S	S	S	S	S
JDS36PS047	Pseudomonas putida	S	S	S	S	S	S	S	S	S	S
JDS36PS048	Pseudomonas fluorescens	S	S	S	S	S	S	S	S	S	S
JDS36PS049	Pseudomonas putida	S	S	S	S	S	S	S	S	S	S
JDS36PS050	Pseudomonas putida	S	S	S	S	R	S	S	S	S	S
JDS36PS051	Pseudomonas putida	S	S	S	S	S	S	S	S	S	S
JDS36PS052	Pseudomonas putida	S	S	S	S	S	S	S	S	S	S
JDS36PS053	Pseudomonas putida	S	S	S	S	S	S	S	S	S	S
JDS36PS054	Pseudomonas putida	S	S	S	S	S	S	S	S	S	S
JDS36PS055	Pseudomonas putida	S	S	S	S	S	S	S	S	S	S
JDS36PS056	Pseudomonas putida	S	S	S	S	S	S	S	S	S	S
JDS36PS057	Pseudomonas fluorescens	S	S	S	S	S	S	S	S	S	S
JDS36PS058	Pseudomonas putida	S	S	S	S	S	S	S	S	S	S
JDS36PS059	Pseudomonas putida	S	S	S	S	S	S	S	S	S	S
JDS36PS060	Pseudomonas putida	S	S	S	S	S	S	S	S	S	S
JDS36PS061	Pseudomonas putida	S	S	S	S	S	S	S	S	S	S
JDS36PS062	Pseudomonas putida	S	S	S	S	S	S	S	S	S	S
JDS36PS063	Pseudomonas putida	S	S	S	S	S	S	S	S	S	S
JDS36PS064	Pseudomonas putida	S	S	S	S	S	S	S	S	S	S
JDS36PS065	Pseudomonas putida	S	S	S	S	S	S	S	S	S	S
JDS36PS066	Pseudomonas putida	S	S	S	S	S	S	S	S	S	S
JDS36PS067	Pseudomonas putida	S	S	S	S	S	S	S	S	S	S
JDS36PS068	Pseudomonas putida	S	S	S	S	S	S	S	S	S	S
JDS36PS069	Pseudomonas putida	S	S	S	S	R	S	S	S	S	S
JDS36PS070	Pseudomonas putida	S	S	S	S	S	S	S	S	S	S
JDS36PS071	Pseudomonas putida	S	S	S	S	S	S	S	S	S	S
JDS36PS072	Pseudomonas putida	S	S	S	S	S	S	S	S	S	S
JDS36PS073	Pseudomonas putida	S	S	S	S	S	S	S	S	S	S
JDS36PS074	Pseudomonas fluorescens	S	S	S	S	S	S	S	S	S	S
JDS36PS075	Pseudomonas fluorescens	S	S	S	S	S	S	S	S	S	S
JDS36PS076	Pseudomonas fluorescens	S	S	S	S	S	S	S	S	S	S
JDS36PS077	Pseudomonas fluorescens	S	S	S	S	S	S	S	S	S	S
JDS36PS078	Pseudomonas oleovorans	S	S	S	S	S	S	S	S	S	S
JDS36PS079	Pseudomonas putida	S	S	S	S	S	S	S	S	S	S
JDS36PS080	Pseudomonas putida	S	S	S	S	S	S	S	S	S	S
JDS36PS081	Pseudomonas putida	S	S	S	S	S	S	S	S	S	S
JDS36PS082	Pseudomonas putida	S	S	S	S	S	S	S	S	S	S
JDS36PS083	Pseudomonas putida	S	S	S	S	S	S	S	S	S	S
JDS36PS084	Pseudomonas putida	S	S	S	S	S	S	S	S	S	S
JDS36PS085	Pseudomonas putida	S	S	S	S	S	S	S	S	S	S
JDS36PS086	Pseudomonas putida	S	S	S	S	S	S	S	S	S	S
JDS36PS087	Pseudomonas putida	S	S	S	S	S	S	S	S	S	S
JDS36PS088	Pseudomonas putida	S	S	S	S	S	S	S	S	S	S
JDS36PS089	Pseudomonas putida	S	S	S	S	S	S	S	S	S	S
JDS36PS090	Pseudomonas putida	S	S	S	S	S	S	S	S	S	S
JDS36PS091	Pseudomonas fluorescens	S	S	S	S	R	S	S	S	S	S
JDS36PS092	Pseudomonas fluorescens	S	S	S	S	S	S	S	S	S	S
JDS36PS093	Pseudomonas putida	R	S	S	S	R	S	S	S	S	S
JDS36PS094	Pseudomonas putida	S	S	S	S	S	S	S	S	S	S
JDS36PS095	Pseudomonas putida	R	S	S	S	S	S	S	S	S	S
JDS36PS096	Pseudomonas fluorescens	S	S	S	S	S	S	S	S	S	S
JDS36PS097	Pseudomonas fluorescens	S	S	S	S	S	S	S	S	S	S
JDS36PS098	Pseudomonas putida	S	S	S	S	S	S	S	S	S	S
JDS36PS099	Pseudomonas putida	R	S	S	S	S	S	S	S	S	S
JDS36PS100	Pseudomonas putida	S	S	S	S	S	S	S	S	S	S
JDS36PS101	Pseudomonas chlororaphis	S	S	S	S	S	S	S	S	S	S
JDS36PS102	Pseudomonas putida	S	S	S	S	S	S	S	S	S	S
JDS36PS103	Pseudomonas putida	S	S	S	S	S	S	S	S	S	S
JDS36PS104	Pseudomonas fluorescens	S	S	S	S	S	S	S	S	S	S
JDS36PS105	Pseudomonas putida	S	S	S	S	S	S	S	S	S	S
JDS36PS106	Pseudomonas putida	S	S	S	S	S	S	S	S	S	S
JDS36PS107	Pseudomonas fluorescens	S	S	S	S	R	S	S	S	S	S
JDS36PS108	Pseudomonas putida	S	S	S	S	S	S	S	S	S	S
JDS36PS109	Pseudomonas putida	S	S	S	S	S	S	S	S	S	S
JDS59PS001	Pseudomonas putida	S	S	S	S	S	S	S	S	S	S
JDS59PS002	Pseudomonas putida	S	S	S	S	R	S	S	S	S	S
JDS59PS003	Pseudomonas putida	S	S	S	S	S	S	S	S	S	S
JDS59PS004	Pseudomonas putida	S	S	S	S	R	S	S	S	S	S
JDS59PS005	Pseudomonas putida	R	S	S	S	R	S	S	S	S	S
JDS59PS006	Pseudomonas putida	S	S	S	S	R	S	S	S	S	S
JDS59PS007	Pseudomonas putida	R	S	S	S	R	S	S	S	S	S
JDS59PS008	Pseudomonas putida	R	S	S	S	S	S	S	S	S	S
JDS59PS009	Pseudomonas putida	S	S	S	S	R	S	S	S	S	S
JDS59PS010	Pseudomonas putida	S	S	S	S	R	S	S	S	S	S
JDS59PS011	Pseudomonas putida	S	S	S	S	S	S	S	S	S	S
JDS59PS012	Pseudomonas putida	R	S	S	S	S	S	S	S	S	S
JDS59PS013	Pseudomonas putida	S	S	S	S	S	S	S	S	S	S
JDS59PS014	Pseudomonas fluorescens	S	S	S	S	S	S	S	S	S	S
JDS59PS015	Pseudomonas viridiflava	S	S	S	S	R	S	S	S	S	S
JDS59PS016	Pseudomonas putida	S	S	S	S	S	S	S	S	S	S
JDS59PS017	Pseudomonas fluorescens	S	S	S	S	S	S	S	S	S	S
JDS59PS018	Pseudomonas fluorescens	S	S	S	S	S	S	S	S	S	S
JDS59PS019	Pseudomonas fluorescens	S	S	S	S	S	S	S	S	S	S
JDS59PS020	Pseudomonas fluorescens	R	R	R	S	S	S	S	S	S	S
JDS59PS021	Pseudomonas putida	S	S	S	S	R	S	S	S	S	S
JDS59PS022	Pseudomonas putida	S	S	S	S	R	S	S	S	S	S
JDS59PS023	Pseudomonas veronii	S	S	S	S	S	S	S	S	S	S
JDS59PS024	Pseudomonas chlororaphis	S	S	S	S	S	S	S	S	S	S
JDS59PS025	Pseudomonas putida	S	S	S	S	R	S	S	S	S	S
JDS59PS026	Pseudomonas fluorescens	S	S	S	S	S	S	S	S	S	S
JDS59PS027	Pseudomonas putida	R	S	S	S	S	S	S	S	S	S
JDS59PS028	Pseudomonas putida	S	S	S	S	R	S	S	S	S	S
JDS59PS029	Pseudomonas fluorescens	S	S	S	S	S	S	S	S	S	S
JDS59PS030	Pseudomonas putida	S	S	S	S	R	S	S	S	S	S
JDS59PS031	Pseudomonas putida	S	S	S	S	R	S	S	S	S	S
JDS59PS033	Pseudomonas fluorescens	S	S	S	S	S	S	S	S	S	S
JDS59PS034	Pseudomonas fluorescens	S	S	S	S	S	S	S	S	S	S
JDS59PS035	Pseudomonas fluorescens	S	S	S	S	S	S	S	S	S	S
JDS59PS036	Pseudomonas putida	S	S	S	S	R	S	S	S	S	S
JDS59PS037	Pseudomonas fluorescens	S	S	S	S	S	S	S	S	S	S
JDS59PS038	Pseudomonas putida	S	S	S	S	R	S	S	S	S	S
JDS59PS039	Pseudomonas putida	S	S	S	S	R	S	S	S	S	S
JDS59PS040	Pseudomonas putida	S	S	S	S	R	S	S	S	S	S
JDS59PS041	Pseudomonas putida	S	S	S	S	S	S	S	S	S	S
JDS59PS042	Pseudomonas putida	S	S	S	S	S	S	S	S	S	S
JDS59PS043	Pseudomonas putida	S	S	S	S	R	S	S	S	S	S
JDS59PS045	Pseudomonas fluorescens	S	S	S	S	S	S	S	S	S	S
JDS59PS046	Pseudomonas putida	S	S	S	S	R	S	S	S	S	S
JDS59PS047	Pseudomonas putida	S	S	S	S	R	S	S	S	S	S
JDS59PS048	Pseudomonas putida	S	S	S	S	S	S	S	S	S	S
JDS63PS001	Pseudomonas putida	S	S	S	S	R	S	S	S	S	S
JDS63PS002	Pseudomonas fluorescens	S	S	S	S	S	S	S	S	S	S
JDS63PS003	Pseudomonas fluorescens	S	S	S	S	S	S	S	S	S	S
JDS63PS004	Pseudomonas putida	S	S	S	S	R	S	S	S	S	S
JDS63PS005	Pseudomonas putida	S	S	S	S	S	S	S	S	S	S
JDS63PS006	Pseudomonas putida	S	S	S	S	R	S	S	S	S	S
JDS63PS007	Pseudomonas putida	S	S	S	S	S	S	S	S	S	S
JDS63PS008	Pseudomonas mendocina	S	S	S	S	S	S	S	S	S	S
JDS63PS009	Pseudomonas putida	S	S	S	S	S	S	S	S	S	S
JDS63PS010	Pseudomonas putida	S	S	S	S	S	S	S	S	S	S
JDS63PS011	Pseudomonas putida	S	S	S	S	R	S	S	S	S	S
JDS63PS012	Pseudomonas fluorescens	S	S	S	S	S	S	S	S	S	S
JDS63PS013	Pseudomonas oleovorans	S	S	S	S	S	S	S	S	S	S
JDS63PS014	Pseudomonas putida	S	S	S	S	R	S	S	S	S	S
JDS63PS015	Pseudomonas fluorescens	S	S	S	S	S	S	S	S	S	S
JDS63PS016	Pseudomonas putida	R	S	S	S	S	S	S	S	S	S
JDS63PS017	Pseudomonas putida	S	S	S	S	S	S	S	S	S	S
JDS63PS018	Pseudomonas fluorescens	S	S	S	S	S	S	S	S	S	S
JDS63PS019	Pseudomonas fluorescens	S	S	S	S	S	S	S	S	S	S
JDS63PS020	Pseudomonas putida	S	S	S	S	R	S	S	S	S	S
JDS63PS021	Pseudomonas putida	S	S	S	S	S	S	S	S	S	S
JDS63PS022	Pseudomonas putida	S	S	S	S	R	S	S	S	S	S
JDS63PS023	Pseudomonas viridiflava	R	S	S	S	S	S	S	S	S	S
JDS63PS024	Pseudomonas putida	S	S	S	S	S	S	S	S	S	S
JDS63PS025	Pseudomonas fluorescens	S	S	S	S	S	S	S	S	S	S
JDS63PS026	Pseudomonas putida	S	S	S	S	S	S	S	S	S	S
JDS63PS027	Pseudomonas putida	S	S	S	S	S	S	S	S	S	S
JDS63PS028	Pseudomonas putida	S	S	S	S	S	S	S	S	S	S
JDS63PS029	Pseudomonas putida	S	S	S	S	S	S	S	S	S	S
JDS63PS030	Pseudomonas fluorescens	S	S	S	S	S	S	S	S	S	S
JDS63PS031	Pseudomonas fluorescens	S	S	S	S	S	S	S	S	S	S
JDS63PS032	Pseudomonas fluorescens	S	S	S	S	S	S	S	S	S	S
JDS63PS033	Pseudomonas stutzeri	S	S	S	S	S	S	S	S	S	S
JDS63PS034	Pseudomonas fluorescens	S	S	S	S	S	S	S	S	S	S
JDS63PS035	Pseudomonas fluorescens	S	S	S	S	S	S	S	S	S	S
JDS63PS036	Pseudomonas fluorescens	S	S	S	S	S	S	S	S	S	S
JDS63PS037	Pseudomonas fluorescens	S	S	S	S	S	S	S	S	S	S
JDS63PS038	Pseudomonas putida	S	S	S	S	S	S	S	S	S	S
JDS63PS039	Pseudomonas putida	S	S	S	S	S	S	S	S	S	S
JDS63PS040	Pseudomonas putida	S	S	S	S	S	S	S	S	S	S
JDS63PS041	Pseudomonas putida	S	S	S	S	S	S	S	S	S	S
JDS63PS042	Pseudomonas chlororaphis	S	S	S	S	R	S	S	S	S	S
JDS63PS043	Pseudomonas putida	S	S	S	S	S	S	S	S	S	S
JDS63PS044	Pseudomonas putida	S	S	S	S	R	S	S	S	S	S
JDS63PS045	Pseudomonas fluorescens	S	S	S	S	S	S	S	S	S	S
JDS63PS046	Pseudomonas fluorescens	S	S	S	S	S	S	S	S	S	S
JDS63PS047	Pseudomonas putida	S	S	S	S	S	S	S	S	S	S
JDS63PS048	Pseudomonas fluorescens	S	S	S	S	S	S	S	S	S	S
JDS63PS049	Pseudomonas fluorescens	S	S	S	S	S	S	S	S	S	S
JDS63PS050	Pseudomonas putida	S	S	S	S	S	S	S	S	S	S
JDS63PS051	Pseudomonas fluorescens	S	S	S	S	S	S	S	S	S	S
JDS63PS052	Pseudomonas fluorescens	S	S	S	S	S	S	S	S	S	S
JDS63PS053	Pseudomonas putida	S	S	S	S	S	S	S	S	S	S
JDS63PS054	Pseudomonas putida	S	S	S	S	S	S	S	S	S	S
JDS63PS055	Pseudomonas alcaligenes	S	S	S	S	S	S	S	S	S	S
JDS63PS056	Pseudomonas putida	S	S	S	S	R	S	S	S	S	S
JDS63PS057	Pseudomonas putida	S	S	S	S	R	S	S	S	S	S
JDS63PS058	Pseudomonas putida	S	S	S	S	S	S	S	S	S	S
JDS63PS059	Pseudomonas putida	S	S	S	S	S	S	S	S	S	S
JDS63PS060	Pseudomonas fluorescens	S	S	S	S	S	S	S	S	S	S
JDS63PS061	Pseudomonas fluorescens	S	S	S	S	S	S	S	S	S	S
JDS63PS062	Pseudomonas putida	S	S	S	S	S	S	S	S	S	S
JDS63PS063	Pseudomonas fluorescens	S	S	S	S	S	S	S	S	S	S
JDS63PS064	Pseudomonas fluorescens	S	S	S	S	S	S	S	S	S	S
JDS63PS065	Pseudomonas putida	S	S	S	S	S	S	S	S	S	S
JDS63PS066	Pseudomonas putida	S	S	S	S	S	S	S	S	S	S
JDS63PS067	Pseudomonas putida	S	S	S	S	R	S	S	S	S	S
JDS63PS068	Pseudomonas putida	R	S	S	S	S	S	S	S	S	S
JDS63PS069	Pseudomonas putida	S	S	S	S	S	S	S	S	S	S
JDS63PS070	Pseudomonas chlororaphis	S	S	S	S	R	S	S	S	S	S
JDS63PS071	Pseudomonas putida	S	S	S	S	R	S	S	S	S	S
JDS63PS072	Pseudomonas putida	S	S	S	S	R	S	S	S	S	S
JDS63PS073	Pseudomonas fluorescens	S	S	S	S	S	S	S	S	S	S
JDS63PS074	Pseudomonas fluorescens	S	S	S	S	S	S	S	S	S	S
JDS63PS075	Pseudomonas fluorescens	S	S	S	S	S	S	S	S	S	S
JDS63PS076	Pseudomonas putida	S	S	S	S	S	S	S	S	S	S
JDS63PS077	Pseudomonas fluorescens	S	S	S	S	S	S	S	S	S	S
JDS63PS078	Pseudomonas fluorescens	S	S	S	S	S	S	S	S	S	S
JDS63PS079	Pseudomonas fluorescens	S	S	S	S	S	S	S	S	S	S
JDS63PS080	Pseudomonas oleovorans	S	S	S	S	S	S	S	S	S	S
JDS63PS081	Pseudomonas fluorescens	S	S	S	S	S	S	S	S	S	S
JDS63PS082	Pseudomonas putida	S	S	S	S	R	S	S	S	S	S
JDS63PS083	Pseudomonas putida	S	S	S	S	R	S	S	S	S	S
JDS63PS084	Pseudomonas putida	S	S	S	S	R	S	S	S	S	S
JDS63PS085	Pseudomonas putida	S	S	S	S	S	S	S	S	S	S
JDS63PS086	Pseudomonas putida	S	S	S	S	S	S	S	S	S	S
JDS63PS087	Pseudomonas putida	S	S	S	S	S	S	S	S	S	S
JDS63PS088	Pseudomonas putida	S	S	S	S	R	S	S	S	R	S
JDS63PS089	Pseudomonas fluorescens	S	S	S	S	S	S	S	S	S	S
JDS63PS090	Pseudomonas putida	S	S	S	S	S	S	S	S	S	S
JDS63PS091	Pseudomonas fluorescens	S	S	S	S	S	S	S	S	S	S
JDS63PS092	Pseudomonas putida	S	S	S	S	S	S	S	S	S	S
JDS63PS093	Pseudomonas putida	S	S	S	S	S	S	S	S	S	S
JDS63PS094	Pseudomonas putida	S	S	S	S	S	S	S	S	S	S
JDS63PS095	Pseudomonas putida	S	S	S	S	S	S	S	S	S	S
JDS63PS096	Pseudomonas putida	S	S	S	S	S	S	S	S	S	S
JDS63PS097	Pseudomonas putida	S	S	S	S	R	S	S	S	S	S
JDS63PS098	Pseudomonas fluorescens	S	S	S	S	S	S	S	S	S	S
JDS63PS099	Pseudomonas putida	S	S	S	S	S	S	S	S	S	S
JDS63PS100	Pseudomonas putida	S	S	S	S	S	S	S	S	S	S
JDS63PS101	Pseudomonas putida	S	S	S	S	S	S	S	S	R	R
JDS63PS102	Pseudomonas putida	S	S	S	S	R	S	S	S	S	S
JDS68PS001	Pseudomonas putida	S	S	S	S	S	S	S	S	S	S
JDS68PS002	Pseudomonas putida	S	S	S	S	S	S	S	S	S	S
JDS68PS003	Pseudomonas fluorescens	S	S	S	S	S	S	S	S	S	S
JDS68PS004	Pseudomonas putida	S	S	S	S	R	S	S	S	S	S
JDS68PS005	Pseudomonas putida	S	S	S	S	R	S	S	S	S	S
JDS68PS006	Pseudomonas putida	R	S	S	S	R	S	S	S	S	S
JDS68PS007	Pseudomonas putida	S	S	S	S	S	S	S	S	S	S
JDS68PS008	Pseudomonas oleovorans	S	S	S	S	S	S	S	S	S	S
JDS68PS010	Pseudomonas putida	S	S	S	S	S	S	S	S	R	S
JDS68PS011	Pseudomonas putida	S	S	S	S	R	S	S	S	S	S
JDS68PS012	Pseudomonas putida	S	S	S	S	R	S	S	S	S	S
JDS68PS013	Pseudomonas fluorescens	S	S	S	S	S	S	S	S	S	S
JDS68PS014	Pseudomonas fluorescens	S	S	S	S	S	S	S	S	S	S
JDS68PS015	Pseudomonas fluorescens	S	S	S	S	S	S	S	S	S	S
JDS68PS016	Pseudomonas stutzeri	S	S	S	S	S	S	S	S	S	S
JDS68PS017	Pseudomonas putida	S	S	S	S	S	S	S	S	S	S
JDS68PS018	Pseudomonas oleovorans	S	S	S	S	S	S	S	S	S	S
JDS68PS019	Pseudomonas oleovorans	S	S	S	S	S	S	S	S	S	S
JDS68PS020	Pseudomonas putida	S	S	S	S	S	S	S	S	S	S
JDS68PS021	Pseudomonas putida	S	S	S	S	S	S	S	S	S	S
JDS68PS022	Pseudomonas putida	S	S	S	S	R	S	S	S	S	S
JDS68PS023	Pseudomonas fluorescens	S	S	S	S	S	S	S	S	S	S
JDS68PS024	Pseudomonas fluorescens	S	S	S	S	S	S	S	S	S	S
JDS68PS025	Pseudomonas oleovorans	S	S	S	S	S	S	S	S	S	S
JDS68PS026	Pseudomonas putida	S	S	S	S	R	S	S	S	S	S
JDS68PS027	Pseudomonas fluorescens	S	S	S	S	S	S	S	S	S	S
JDS68PS028	Pseudomonas oleovorans	S	S	S	S	S	S	S	S	S	S
JDS68PS029	Pseudomonas putida	S	S	S	S	S	S	S	S	S	S
JDS68PS030	Pseudomonas putida	S	S	S	S	R	S	S	S	S	S
JDS68PS031	Pseudomonas oleovorans	S	S	S	S	S	S	S	S	S	S
JDS68PS032	Pseudomonas fluorescens	S	S	S	S	S	S	S	S	S	S
JDS68PS033	Pseudomonas fluorescens	S	S	S	S	S	S	S	S	S	S
